# Supplementary material for: Aspirin-triggered resolvin D1 attenuates PDGF-induced vascular smooth muscle cell migration via the cyclic adenosine monophosphate/protein kinase A (cAMP/PKA) pathway
Source: PLoS One. 2017 Mar 31;12(3):e0174936. doi: 10.1371/journal.pone.0174936 (PMC5376330; doi:10.1371/journal.pone.0174936)
Supplement: S1 File — The spreadsheet contains all data underlying the findings described in this article. (XLSX) [file pone.0174936.s002.xlsx]

## Sheet: Data
Fig 1A	Vehicle	+	-	-	-	-				Fig 1B	Vehicle	+	-	-	-	-
	PDGF-BB	+	+	+	+	+					PDGF-BB	+	+	+	+	+
	AT-RvD1 (nM)	-	0.01	1	10	100					17S-RvD1 (nM)	-	0.01	1	10	100
	n1	2.30057	2.01451	1.85763	1.88017	1.67539					n1	2.34931	1.6368	2.37967	2.03824	1.9739
	n2	2.41316	1.83006	1.65349	1.80479	1.84487					n2	2.66332	1.24445	1.75166	1.7644	2.16283
	n3	2.38134	1.98583	1.6985	1.71273	1.96085					n3	2.13541	1.2277	2.17328	1.70704	1.51452
Fig 2A	minutes	0	1	3	5	15	30			Fig 2B	minutes	0	15	30	45
	n1	0.00082	0.00695859	0.00233651	0.00281	0.00200616	0.00124494				n1	1	1.169	1.277	1.187
	n2	0.00216	0.00797639	0.00477147	0.00238	0.00103773	0.00105776				n2	1	1.033	1.224	0.961
	n3	0.00188	0.00641992	0.00672014	0.00288	0.00112279	0.00106346				n3	0.99	1.075	1.346	1.053
	n4	0.00119	0.00448812	0.00709334	0.0322		0.000281204
	n5	0.00418			0.17405		0.000848658
	n6	0.00531			0.03321		0.00109969
	n7	0.00288			0.17097		0.00147548
	n8	0.00376			0.00508324		0.00109692
	n9	0.00302			0.00597943		0.00108287
	n10	0.00354			0.00676744		0.00394762
	n11	0.00337			0.0114799		0.00230496
	n12	0.00219
	n13	0.00585
	n14	0.00376
	n15	0.00417
	n16	0.00071
	n17	0.00065
	n18	0.00082
	n19	0.00031
	n20	0.00052
	n21	0.00106041
	n22	0.00101415
	n23	0.0030415
Fig 3B	Vehicle	+	-	-						Fig 3C	Vehicle	+	-	-
	PDGF-BB	+	+	+							PDGF-BB	+	+	+
	AT-RvD1	-	+	+							AT-RvD1	-	+	+
	Rp-8-Br-cAMP	-	-	+							Rp-8-Br-cAMP	-	-	+
	n1	1.60205	0.95014	1.28309							n1	1.71889	0.599078	1.78802
	n2	1.57435	0.994618	1.10068							n2	2.5576	0.875576	3.0553
	n3	1.53821	0.866509	1.11209							n3	2.60369	0.870968	1.88018
Fig 4B	Vehicle	+	+	-	-
	PDGF-BB	-	+	+	+
	AT-RvD1	-	-	+	+
	Rp-8-Br-cAMP	-	-	-	+
	n1	3.25494	3.39567	2.61596	3.56295
	n2	3.22284	3.935	2.52257	3.81574
	n3	3.19434	4.27996	2.71128	3.0425
	n4	2.83875	3.55843	2.37804	3.21712
Fig 5A	minutes	0	0.5	1	5	15	30	60		Fig 5B	Vehicle	+	-	-
	n1	1	0.929032	1.2871	3.63226	3.18387	1.33871	1.43871			PDGF-BB	+	+	+
											AT-RvD1	-	+	+
											Rp-8-Br-cAMP	-	-	+
											n1	3.09744	2.25299	2.4
											n2	2.37949	1.98632	2.61197
											n3	2.40342	1.70598	2.41368
											n4	2.4	1.93504	2.17094
											n5	1.82709	0.714697
											n6	1.80404	1.27089
											n7	2.05187	1.61095
											n8	1.97406	1.44669
Fig 6A	minutes	0	5	15	30	60				Fig 6B	Vehicle	+	+	-	-
	n1	1	1.05862	3.59208	24.6392	10.4905					PDGF-BB	-	+	+	+
	n2	1	17.7884	11.3721	19.4408	4.21121					AT-RvD1	-	-	+	+
											Rp-8-Br-cAMP	-	-	-	+
											n1	1	1.56358	2.4672	0.744776
											n2	1	1.18773	3.31221	1.03161
											n3	1	1.80186	5.35304	1.38636
Fig 7B	Vehicle	+	-	-
	PDGF-BB	+	+	+
	AT-RvD1	-	+	+
	Rp-8-Br-cAMP	-	-	+
	n1	1.67044	1.01533	2.35503
	n2	1.43449	0.721962	1.63765
	n3	1.6859	0.76206	1.43439
Fig 8A	Vehicle	+	-	-	-	-				Fig 8B	Vehicle	+	-	-	-
	PDGF-BB	+	+	+	+	+					PDGF-BB	+	+	+	+
	AT-RvD1	-	+	+	+	+					AT-RvD1	-	+	+	+
	anti-GPR32 Ab	-	-	+	-	+					anti-GPR32 Ab	-	-	+	-
	anti-ALX Ab	-	-	-	+	+					anti-ALX Ab	-	-	-	+
	n1	1.64264	1.18049	0.63114	1.8048	1.33282					n1	1.28384	1.51747	1.28603	0.888646
	n2	1.32472	0.750838	0.947831	1.75932	1.43172					n2	0.783843	1.08515	0.99345	1.12009
	n3	1.73078	0.821124	0.9006	1.31871	1.95531					n3	0.932314	1.41266	1.25327	0.879913
	n4	2.15631	1.15057	1.19914	1.42951						n4	0.967391	1.88859	1.60054	1.11685
	n5	1.88152	0.683999	1.1963							n5	0.975544	1.58696	1.63315	1.08152
	n6	1.64383		1.43094							n6	1.05706	1.75815	1.55978	1.10598
S1 Fig	Vehicle	+	-	-	-	+	-	-	-	+	+
	PDGF-BB	-	-	-	-	+	+	+	+	+	+
	AT-RvD1	-	-	-	-	-	+	+	+	-	-
	PDBu	-	-	+	-	-	-	+		+
	Chelerythrine	-	-	-	+	-	-	-	+	-	+
	n1	0.925	0.216	1.948	2.53	12.762	5.324	4.648	3.323	9.483	13.578
	n2	0.212	0.045	4.246	2.027	12.844	4.61	4.017	8.896	8.665	13.577
	n3	1.864	1.956	2.069	2.327	8.52	5.885	7.699	6.459	8.449	6.07
